# Supplementary material for: Detection and severity stratification of chronic liver disease using magnetic resonance intravoxel incoherent motion and elastography
Source: Radiol Adv. 2025 Nov 14;2(6):umaf039. doi: 10.1093/radadv/umaf039 (PMC12677949; doi:10.1093/radadv/umaf039)
Supplement: umaf039_Supplementary_Data [file umaf039_supplementary_data.zip]

Archive with 10 entries (10 files):
- 550854694_136456305_1760713944584.pdf
- 550854708_24295961_1762267691153.pdf
- 548314949_112305157_1759184807578.pdf
- 550854711_52874981_1761082129151.pdf
- 550854709_2977403_1761669944035.pdf
- 548314952_112306512_1759264263636.pdf
- 548314951_45256375_1759219899756.pdf
- 550854697_136456739_1761665202351.pdf
- 548314946_98023209_1759215490519.pdf
- Supplementary_Material.zip
